# Supplementary material for: Activity and interactions of methane seep microorganisms assessed by parallel transcription and FISH-NanoSIMS analyses
Source: ISME J. 2015 Sep 22;10(3):678–92. doi: 10.1038/ismej.2015.145 (PMC4817681; doi:10.1038/ismej.2015.145)
Supplement: Supplementary Table 1 [file ismej2015145x6.xlsx]

## Sheet: Sheet1
SI Table 1. Sediment samples and incubation conditions. Color bar on the left identifies incubations from the same site (Costa Rica in blue, Eel River Basin in green) and specific sample (shades of blue ). Red indicates analyses reported in this study.
	Incubation Name	Source Location	Site Type	Core name in Dekas et al EM 2013	Alvin Dive		Sediment depth (cm below seafloor)	Headspace	N-amendment	Bulk N2 fixation (IRMS)	Sulfate Reduction	Molecular	NanoSIMS
						Pushcore #
	CR8+	Costa Rica, Mound 12	Methane Seep	A1	AD4586	PC7	6-9	CH4	N2	Y	Y	DNA: nifH*	ANME/DSS consortia (n=13) ANME/DSB consortia (n=13) DAPI single singles (34) DSS single cells (n=9) DSB single cells (n=21)
	CR15+	Costa Rica, Mound 12	Methane Seep	A2	AD4587	PC6	3-6	CH4	N2	Y	Y	DNA: nifH* DNA: 16S rRNA, nifH, mcrA, aprA cDNA: 16S rRNA, nifH, mcrA, aprA
	CR17+	Costa Rica, Mound 12	Methane Seep	A2	AD4587	PC6	3-6	Ar	N2	N	N	DNA: nifH* DNA: 16S rRNA, nifH, aprA cDNA: 16S rRNA, mcrA, aprA	ANME/DSS consortia (n=2) DSB single cells (n=12)
	CR18+	Costa Rica, Mound 12	Methane Seep	A2	AD4587	PC6	3-6	Ar	NH4+	N	N	DNA: nifH* DNA: 16S rRNA, nifH, mcrA, aprA cDNA: 16S rRNA, nifH, mcrA, aprA	ANME/DSS consortia (n=4) DSS single cells (n=7) DSB single cells (n=7)
	CR45+	Costa Rica, Mound 12	Background; >100 m from Methane Seep	O2	AD4587	PC1	3-6	Ar	N2	nm	N		ANME/DSS consortia (n=2) DAPI single cells (n=1) DSB single cells (n=10)
	1B^	Eel River Basin	Methane Seep		AD4254	PC14	0-15	CH4	N2	Y	Y	DNA: nifH	ANME-2/DSS consortia (n=8)
	1C^	Eel River Basin	Methane Seep		AD4254	PC14	0-15	CH4	N2	Y	Y		ANME-1 (n=10)
	5C^	Eel River Basin	Methane Seep		AD4254	PC14	0-15	CH4	NH4+	nm	Y		ANME-2/DSS consortia (n=3)
	5A^	Eel River Basin	Methane Seep		AD4254	PC14	0-15	CH4	NH4+	nm	Y		ANME-1 (n=5)
	+Previous data can be found in Dekas et al (2014) Environmental Microbiology 16: 3012-3029
	^Previous data can be found in Dekas et al (2009) Science 326: 422-426.
	*Previously, nifH libraries were constructed from DNA extracted from sediment preserved immediately from A1 6-9 cm and A2 3-6 cm (not from the incubation bottle). A summary of the library from A2 3-6 cm is reprinted in Figure 1.
