# Supplementary material for: Activity and interactions of methane seep microorganisms assessed by parallel transcription and FISH-NanoSIMS analyses
Source: ISME J. 2015 Sep 22;10(3):678–92. doi: 10.1038/ismej.2015.145 (PMC4817681; doi:10.1038/ismej.2015.145)
Supplement: Supplementary Table 2 [file ismej2015145x7.xlsx]

## Sheet: Sheet1
SI Table 2. Primers and probes used in this study.
Name	PCR Primer or FISH Probe	Target gene	Target group*	Formamide	Sequence (5'-3')	Reference
nifHf_10aa	Primer	nifH	Universal	N/A	GGHAARGGHGGHATHGGNAARTC	Mehta et al 2003
nifHr_132aa	Primer	nifH	Universal	N/A	GGCATNGCRAANCCVCCRCANAC	Mehta et al 2003
mcrA_F	Primer	mcrA	Universal	N/A	GGT GGT GTM GGA TTC ACA CAR	modified from Luton et al 2002
mcrA_R	Primer	mcrA	Universal	N/A	TTC ATT GCR TAG TTW GGR TAG	modified from Luton et al 2002
AprA-1-FW	Primer	aprA	Universal	N/A	TGG CAG ATC ATG ATY MAY GG	Meyer and Kuever 2007
AprA-5-RV	Primer	aprA	Universal	N/A	GCG CCA ACY GGR CCR TA	Meyer and Kuever 2007
27F	Primer	16S rRNA	Universal	N/A	AGA GTT TGA TYM TGG CTC	modified from Lane 1991
1492R	Primer	16S rRNA	Universal	N/A	GGYTAC CTT GTT ACG ACT T	modified from Lane 1991
DSS_658	Probe	16S rRNA	Desulfosarcina/ Desulfococcus/ Seep-SRB1	0.6	TCCACTTCCCTCTCCCAT	Boetius et al 2000
seepDBB_653	Probe	16S rRNA	Members of the Desulfobulbaceae: SeepDBB and some Desulfobulbus/ Seep-SRB3	0.25	CTTTCCCCTCCGATACTC	Green-Saxena et al 2014
ANME-1_350	Probe	16S rRNA	ANME-1	0.3	AGTTTTCGCGCCTGATGC	Boetius et al 2000
EelMS_932	Probe	16S rRNA	ANME-2	0.45	AGCTCCACCCGTTGTAGT	Boetius et al 2000
*Desired target group. Actual target groups may not be all inclusive to group listed nor all exlusive to those not. Exact matches of probes DSS_658 and seepDBB_653 to the clones in this study can be found in SI Table 4.
