# Supplementary material for: Activity and interactions of methane seep microorganisms assessed by parallel transcription and FISH-NanoSIMS analyses
Source: ISME J. 2015 Sep 22;10(3):678–92. doi: 10.1038/ismej.2015.145 (PMC4817681; doi:10.1038/ismej.2015.145)
Supplement: Supplementary Table 3 [file ismej2015145x8.xlsx]

## Sheet: Table
SI Table 3. PCR conditions used in this study. Assuming complete conversion of RNA to cDNA, concentration of templates (determined by Nanodrop spectrometer analysis of the DNA or RNA) were as follows: CR15 DNA: 16.2 ng/μl; CR15 cDNA: 6.7 ng/μl; CR17 DNA: 12.4 ng/μl, and CR17 cDNA: 5.0 ng/μl.
		Primary PCR Reaction								Reconditioning Reaction
Target Gene	Sample	ml template	Step 1	Step 2	Step 3	Step 4	Step 5	Cycles of Steps 2-4		ml template	Cycles of Steps 2-4
nifH	CR15, CR17	1	94, 2 min	94, 20 s	62, 30 s	72, 40 s		1
				94, 20 s	61, 30 s	72, 40 s		1
				94, 20 s	60, 30 s	72, 40 s		2
				94, 20 s	59, 30 s	72, 40 s		2
				94, 20 s	58, 30 s	72, 40 s		2
				94, 20 s	57, 30 s	72, 40 s		2
				94, 20 s	56, 30 s	72, 40 s		2
				94, 20 s	55, 30 s	72, 40 s		2
				94, 20 s	54, 30 s	72, 40 s		2
				94, 20 s	53, 30 s	72, 40 s		2
				94, 20 s	52, 30 s	72, 40 s	72, 5 min	35		1	5
mcrA	CR15	1	94, 2 min	94, 1 min	50, 1 min	72, 1 min	72, 5 min	35		1	3
mcrA	CR17	1	94, 2 min	94, 1 min	50, 1 min	72, 1 min	72, 5 min	35		5	5
aprA	CR15, CR17	1	94, 3 min	94, 30 s	55, 55 s	72, 45 s	72, 6 min	35 (DNA), 40 (cDNA)		2	5
16S rRNA	CR15, CR17	1	94, 2 min	94, 30 s	54 1 min	72, 1:30 min	72 5 min	26
