# Supplementary material for: Activity and interactions of methane seep microorganisms assessed by parallel transcription and FISH-NanoSIMS analyses
Source: ISME J. 2015 Sep 22;10(3):678–92. doi: 10.1038/ismej.2015.145 (PMC4817681; doi:10.1038/ismej.2015.145)
Supplement: Supplementary Table 4 [file ismej2015145x9.xlsx]

## Sheet: CRtwo SI Table 3
SI Table 4. Number of mismatches between CARD-FISH probes used in this study (DSS658 and seepDBB653) and Deltaproteobacterial 16S rRNA sequences detected. Green indicates the likely targets of each probe: 0 mismatches for DSS658, 0 and 1 mismatches for seepDBB653 (different cutt-offs due to the different formamide concentrations in the hybridization reaction for each). Probe DSS658 has been shown…
		# mismatches to seepDBB653	# mismatches to DSS658
Clone Name	Phylogenetic Identity
CH4-cDNA-16S-P1-18	Desulfosarcina/ Seep-SRB1	3	0
CH4-cDNA-16S-P1-23	Desulfosarcina/ Seep-SRB1	3	0
CH4-cDNA-16S-P1-32	Desulfosarcina/ Seep-SRB1	3	0
CH4-cDNA-16S-P1-33	Desulfosarcina/ Seep-SRB1	3	0
CH4-cDNA-16S-P1-36	Desulfosarcina/ Seep-SRB1	3	0
CH4-cDNA-16S-P1-41	Desulfosarcina/ Seep-SRB1	3	0
CH4-cDNA-16S-P1-64	Desulfosarcina/ Seep-SRB1	3	0
CH4-cDNA-16S-P1-66	Desulfosarcina/ Seep-SRB1	3	0
CH4-cDNA-16S-P1-88	Desulfosarcina/ Seep-SRB1	3	0
CH4-cDNA-16S-Pm-23	Desulfosarcina/ Seep-SRB1	3	0
CH4-DNA-16S-P1-02	Desulfosarcina/ Seep-SRB1	3	0
CH4-DNA-16S-P1-25	Desulfosarcina/ Seep-SRB1	3	0
CH4-DNA-16S-P1-30	Desulfosarcina/ Seep-SRB1	3	0
CH4-DNA-16S-P1-46	Desulfosarcina/ Seep-SRB1	3	0
CH4-DNA-16S-P1-50	Desulfosarcina/ Seep-SRB1	3	0
CH4-DNA-16S-P1-51	Desulfosarcina/ Seep-SRB1	3	0
CH4-DNA-16S-P1-61	Desulfosarcina/ Seep-SRB1	3	0
CH4-DNA-16S-P1-73	Desulfosarcina/ Seep-SRB1	3	0
CH4-DNA-16S-P1-78	Desulfosarcina/ Seep-SRB1	3	0
CH4-DNA-16S-P1-92	Desulfosarcina/ Seep-SRB1	3	0
CH4-DNA-16S-P1-96	Desulfosarcina/ Seep-SRB1	3	0
CH4-DNA-16S-Pm-32	Desulfosarcina/ Seep-SRB1	3	0
Ar-DNA-16S-P1-02	Desulfosarcina/ Seep-SRB1	3	0
Ar-DNA-16S-P1-12	Desulfosarcina/ Seep-SRB1	3	0
Ar-DNA-16S-P1-28	Desulfosarcina/ Seep-SRB1	3	0
Ar-DNA-16S-P1-79	Desulfosarcina/ Seep-SRB1	3	0
Ar-DNA-16S-P1-81	Desulfosarcina/ Seep-SRB1	3	0
CH4-DNA-16S-P1-52	Desulfosarcina/ Seep-SRB1	2	1
CH4-cDNA-16S-P1-96	Desulfosarcina/ Seep-SRB1	4	1
CH4-cDNA-16S-P1-37	Desulfosarcina/ Seep-SRB1	4	2
CH4-cDNA-16S-P1-20	Desulfosarcina/ Seep-SRB1	missing sequence	missing sequence
Ar-DNA-16S-P1-56	Desulfosarcina/ Seep-SRB1	missing sequence	missing sequence
Ar-cDNA-16S-P1-41	SeepDBB	0	3
CH4-cDNA-16S-P1-01	SeepDBB	1	2
CH4-cDNA-16S-P1-86	SeepDBB	1	2
Ar-cDNA-16S-P1-01	SeepDBB	1	2
Ar-cDNA-16S-P1-62	SeepDBB	1	2
Ar-cDNA-16S-Pm-52	SeepDBB	1	2
Ar-cDNA-16S-Pm-69	SeepDBB	1	2
Ar-cDNA-16S-P1-28	SeepDBB	missing sequence	missing sequence
CH4-cDNA-16S-Pm-05	Desulfobulbus/ Seep-SRB3	1	4
CH4-cDNA-16S-Pm-19	Desulfobulbus/ Seep-SRB3	1	4
Ar-cDNA-16S-P1-76	Desulfobulbus/ Seep-SRB3	1	4
Ar-cDNA-16S-P1-93	Desulfobulbus/ Seep-SRB3	1	4
Ar-cDNA-16S-Pm-54	Desulfobulbus/ Seep-SRB3	1	4
CH4-cDNA-16S-P1-95	Desulfobulbus/ Seep-SRB3	1	4
Ar-cDNA-16S-P1-48	Desulfobulbus/ Seep-SRB3	1	4
CH4-cDNA-16S-P1-83	Desulfobulbus/ Seep-SRB3	3	4
CH4-cDNA-16S-P1-26	Desulfobulbus/ Seep-SRB3	4	5 +
CH4-cDNA-16S-P1-28	Desulfobulbus/ Seep-SRB3	4	5 +
CH4-cDNA-16S-P1-44	Desulfobulbus/ Seep-SRB3	4	5 +
CH4-cDNA-16S-P1-53	Desulfobulbus/ Seep-SRB3	4	5 +
CH4-cDNA-16S-P1-57	Desulfobulbus/ Seep-SRB3	4	5 +
CH4-cDNA-16S-P1-69	Desulfobulbus/ Seep-SRB3	4	5 +
CH4-cDNA-16S-P1-71	Desulfobulbus/ Seep-SRB3	4	5 +
CH4-cDNA-16S-P1-76	Desulfobulbus/ Seep-SRB3	4	5 +
CH4-cDNA-16S-P1-82	Desulfobulbus/ Seep-SRB3	4	5 +
CH4-cDNA-16S-P1-87	Desulfobulbus/ Seep-SRB3	4	5 +
CH4-cDNA-16S-Pm-03	Desulfobulbus/ Seep-SRB3	4	5 +
CH4-cDNA-16S-Pm-07	Desulfobulbus/ Seep-SRB3	4	5 +
CH4-cDNA-16S-Pm-11	Desulfobulbus/ Seep-SRB3	4	5 +
Ar-cDNA-16S-P1-07	Desulfobulbus/ Seep-SRB3	4	5 +
Ar-cDNA-16S-P1-92	Desulfobulbus/ Seep-SRB3	4	5 +
Ar-cDNA-16S-Pm-57	Desulfobulbus/ Seep-SRB3	4	5 +
Ar-cDNA-16S-P1-17	Desulfobulbus/ Seep-SRB3	5 +	5 +
CH4-cDNA-16S-P1-55	Desulfobulbus/ Seep-SRB3	missing sequence	missing sequence
Ar-cDNA-16S-P1-44	Desulfuromusa	2	1
CH4-DNA-16S-P1-70	Desulfobacterium anilini group	3	2
CH4-cDNA-16S-P1-21	Desulfobacterium anilini group	4	2
CH4-cDNA-16S-P1-47	Desulfobacterium anilini group	4	2
CH4-cDNA-16S-P1-62	Desulfobacterium anilini group	4	2
CH4-cDNA-16S-Pm-10	Desulfobacterium anilini group	4	2
Ar-cDNA-16S-P1-69	Desulfobacterium anilini group	4	2
CH4-DNA-16S-P1-35	Desulfobacula	3	3
CH4-DNA-16S-P1-56	Desulfobacula	3	3
Ar-DNA-16S-P1-39	Desulfobacula	3	3
Ar-DNA-16S-P1-50	Desulfobacula	3	3
Ar-DNA-16S-Pm-85	Desulfobacula	3	3
Ar-DNA-16S-Pm-95	Desulfobacula	3	3
Ar-DNA-16S-P1-46	Desulfobacula	3	4
Ar-DNA-16S-P1-54	Desulfobacula	3	4
CH4-cDNA-16S-P1-09	Desulfocapsa	4	5 +
CH4-cDNA-16S-P1-12	Desulfocapsa	4	5 +
CH4-cDNA-16S-P1-13	Desulfocapsa	4	5 +
CH4-cDNA-16S-P1-14	Desulfocapsa	4	5 +
CH4-cDNA-16S-P1-15	Desulfocapsa	4	5 +
CH4-cDNA-16S-P1-22	Desulfocapsa	4	5 +
CH4-cDNA-16S-P1-27	Desulfocapsa	4	5 +
CH4-cDNA-16S-P1-30	Desulfocapsa	4	5 +
CH4-cDNA-16S-P1-48	Desulfocapsa	4	5 +
CH4-cDNA-16S-P1-50	Desulfocapsa	4	5 +
CH4-cDNA-16S-P1-54	Desulfocapsa	4	5 +
CH4-cDNA-16S-P1-68	Desulfocapsa	4	5 +
CH4-cDNA-16S-P1-70	Desulfocapsa	4	5 +
CH4-cDNA-16S-P1-72	Desulfocapsa	4	5 +
CH4-cDNA-16S-P1-84	Desulfocapsa	4	5 +
CH4-cDNA-16S-P1-89	Desulfocapsa	4	5 +
CH4-cDNA-16S-Pm-01	Desulfocapsa	4	5 +
CH4-cDNA-16S-Pm-02	Desulfocapsa	4	5 +
CH4-cDNA-16S-Pm-12	Desulfocapsa	4	5 +
CH4-cDNA-16S-Pm-14	Desulfocapsa	4	5 +
CH4-cDNA-16S-Pm-17	Desulfocapsa	4	5 +
CH4-cDNA-16S-Pm-18	Desulfocapsa	4	5 +
CH4-cDNA-16S-Pm-22	Desulfocapsa	4	5 +
CH4-DNA-16S-P1-69	Desulfocapsa	4	5 +
CH4-DNA-16S-P1-95	Desulfocapsa	4	5 +
Ar-cDNA-16S-P1-14	Desulfocapsa	4	5 +
Ar-cDNA-16S-P1-26	Desulfocapsa	4	5 +
Ar-cDNA-16S-P1-29	Desulfocapsa	4	5 +
Ar-cDNA-16S-P1-46	Desulfocapsa	4	5 +
Ar-cDNA-16S-P1-53	Desulfocapsa	4	5 +
Ar-cDNA-16S-P1-60	Desulfocapsa	4	5 +
Ar-cDNA-16S-P1-84	Desulfocapsa	4	5 +
Ar-cDNA-16S-P1-85	Desulfocapsa	4	5 +
Ar-cDNA-16S-P1-87	Desulfocapsa	4	5 +
Ar-cDNA-16S-Pm-61	Desulfocapsa	4	5 +
Ar-cDNA-16S-Pm-66	Desulfocapsa	4	5 +
Ar-DNA-16S-P1-26	Desulfocapsa	4	5 +
Ar-DNA-16S-P1-66	Desulfocapsa	4	5 +
Ar-DNA-16S-P1-75	Desulfocapsa	4	5 +
CH4-cDNA-16S-P1-46	Desulfocapsa	5 +	5 +
CH4-DNA-16S-P1-93	Desulfocapsa	5 +	5 +
Ar-cDNA-16S-P1-04	Desulfocapsa	5 +	5 +
Ar-cDNA-16S-P1-09	Desulfocapsa	5 +	5 +
Ar-cDNA-16S-P1-45	Desulfocapsa	5 +	5 +
Ar-cDNA-16S-P1-54	Desulfocapsa	5 +	5 +
Ar-cDNA-16S-P1-79	Desulfocapsa	5 +	5 +
Ar-cDNA-16S-P1-83	Desulfocapsa	5 +	5 +
Ar-cDNA-16S-P1-94	Desulfocapsa	5 +	5 +
CH4-cDNA-16S-P1-02	Desulfocapsa	missing sequence	missing sequence
CH4-cDNA-16S-P1-34	Desulfocapsa	missing sequence	missing sequence
CH4-cDNA-16S-P1-38	Desulfocapsa	missing sequence	missing sequence
Ar-cDNA-16S-P1-12	Desulfocapsa	missing sequence	missing sequence
Ar-cDNA-16S-P1-25	Desulfocapsa	missing sequence	missing sequence
Ar-cDNA-16S-P1-49	Desulfocapsa	missing sequence	missing sequence
Ar-cDNA-16S-P1-72	Desulfocapsa	missing sequence	missing sequence
Ar-cDNA-16S-P1-73	Desulfocapsa	missing sequence	missing sequence
Ar-cDNA-16S-P1-89	Desulfocapsa	missing sequence	missing sequence
Ar-cDNA-16S-P1-86	Desulforhopalus/ Seep-SRB4	4	4
Ar-cDNA-16S-Pm-51	Desulforhopalus/ Seep-SRB4	4	4
Ar-DNA-16S-P1-05	Desulforhopalus/ Seep-SRB4	4	4
CH4-DNA-16S-P1-53	Desulfoglaeba_Syntrophobacter	5 +	4
CH4-cDNA-16S-P1-35	Marine Group B/ SAR324	5 +	5 +
Ar-cDNA-16S-P1-21	Marine Group B/ SAR324	5 +	5 +
Ar-cDNA-16S-P1-59	Marine Group B/ SAR324	5 +	5 +
Ar-cDNA-16S-P1-64	Marine Group B/ SAR324	5 +	5 +
CH4-cDNA-16S-P1-49	Unknown_Grp2	4	1
CH4-cDNA-16S-P1-91	Unknown_Grp2	4	1
Ar-cDNA-16S-P1-50	Unknown_Grp2	4	1
Ar-cDNA-16S-P1-63	Unknown_Grp2	4	1
Ar-DNA-16S-P1-93	Unknown_Grp5	4	1
Ar-DNA-16S-P1-31	Unknown_Grp4	5 +	2
CH4-cDNA-16S-P1-79	Unknown_Grp3	4	3
Ar-DNA-16S-P1-16	Unknown_Grp5	5 +	3
Ar-DNA-16S-P1-34	Unknown_Grp8	3	3
CH4-DNA-16S-P1-34	Unknown_Grp7	5 +	4
Ar-cDNA-16S-P1-30	Unknown_Grp6	4	5 +
Ar-DNA-16S-Pm-81	Unknown_Grp6	4	5 +
Ar-DNA-16S-P1-33	Unknown_Grp6	missing sequence	missing sequence
